# Supplementary material for: Four New Pinnularia Ehrenberg Species (Bacillariophyta) from Urban Freshwater Streams in South Korea
Source: Plants (Basel). 2025 Oct 18;14(20):3206. doi: 10.3390/plants14203206 (PMC12567537; doi:10.3390/plants14203206)
Supplement: Supplementary file 1 [file plants-14-03206-s001.zip]

Archive with 1 entries (1 files):
- plants-3845124-supplementary.pdf
